# Supplementary material for: A new species of Xylotrechus Chevrolat from China (Coleoptera, Cerambycidae)
Source: Zookeys. 2017 Dec 13;(722):81–6. doi: 10.3897/zookeys.722.13265 (PMC5740411; doi:10.3897/zookeys.722.13265)
Supplement: XML Treatment for Xylotrechus tristisfacies [file zookeys.722.13265-treatment1.xml]

<!DOCTYPE tp:taxon-treatment
  PUBLIC "-//TaxonX//DTD Taxonomic Treatment Publishing DTD v0 20100105//EN" "tax-treatment-NSO.dtd">
<tp:taxon-treatment xmlns:tp="http://www.plazi.org/taxpub"><tp:treatment-meta><kwd-group><label>Taxon classification</label><kwd><named-content xmlns:xlink="http://www.w3.org/1999/xlink" content-type="kingdom">Animalia</named-content></kwd><kwd><named-content xmlns:xlink="http://www.w3.org/1999/xlink" content-type="order">Coleoptera</named-content></kwd><kwd><named-content xmlns:xlink="http://www.w3.org/1999/xlink" content-type="family">Cerambycidae</named-content></kwd></kwd-group><mixed-citation publication-type="journal"><person-group><name><surname>Yang</surname><given-names>Shulin</given-names></name><name><surname>Yang</surname><given-names>Weicheng</given-names></name></person-group><article-title>A new species of <italic><tp:taxon-name><tp:taxon-name-part taxon-name-part-type="genus" reg="Xylotrechus">Xylotrechus</tp:taxon-name-part></tp:taxon-name></italic> Chevrolat from China (<tp:taxon-name><tp:taxon-name-part taxon-name-part-type="order">Coleoptera</tp:taxon-name-part></tp:taxon-name>, <tp:taxon-name><tp:taxon-name-part taxon-name-part-type="family">Cerambycidae</tp:taxon-name-part></tp:taxon-name>)</article-title><source>Zookeys</source><day>13</day><month>12</month><year>2017</year><volume>2017</volume><issue>722</issue><fpage>81</fpage><lpage>86</lpage><pub-id pub-id-type="doi">10.3897/zookeys.722.13265</pub-id></mixed-citation></tp:treatment-meta><tp:nomenclature><tp:taxon-name>
            <tp:taxon-name-part taxon-name-part-type="genus" reg="Xylotrechus">Xylotrechus</tp:taxon-name-part>
            <tp:taxon-name-part taxon-name-part-type="species" reg="tristisfacies">tristisfacies</tp:taxon-name-part>
            <object-id xmlns:xlink="http://www.w3.org/1999/xlink" content-type="zoobank" xlink:type="simple">http://zoobank.org/E124F1E2-D4D6-499D-9185-CEB6F1B9BF95</object-id>
          </tp:taxon-name><tp:taxon-status xmlns:xlink="http://www.w3.org/1999/xlink" xlink:type="simple">sp. n.</tp:taxon-status><xref ref-type="fig" rid="F1">Figure 1</xref></tp:nomenclature><tp:treatment-sec sec-type="type material" id="SECID0E4AAC"><title>Type material.</title><p>Holotype ♂: Leigongshan National Nature Reserve, Leishan County, Guizhou Province, CHINA, 2016.VIII.31, <named-content xmlns:xlink="http://www.w3.org/1999/xlink" content-type="dwc:verbatimCoordinates" xlink:type="simple"><named-content content-type="geo-json" specific-use="{&#34;type&#34;:&#34;Point&#34;,&#34;coordinates&#34;:[108.199444,26.373611]}" id="NCID0EGBAC" xlink:type="simple">26°22'25"N, 108°11'58"E</named-content></named-content>, leg. S. Yang (<named-content xmlns:xlink="http://www.w3.org/1999/xlink" content-type="dwc:institutional_code" xlink:type="simple">GZNULS</named-content>). Paratypes: two ♀, same data as holotype except 2016.IX.21 (<named-content xmlns:xlink="http://www.w3.org/1999/xlink" content-type="dwc:institutional_code" xlink:type="simple">GZNULS</named-content>); Four ♀, same location as holotype, 2017.X.7, leg. Yaokui Yang and Gugangzu Yang (<named-content xmlns:xlink="http://www.w3.org/1999/xlink" content-type="dwc:institutional_code" xlink:type="simple">GZNULS</named-content>).</p><fig id="F1" position="float" orientation="portrait"><label>Figure 1.</label><caption><p>
                <italic><tp:taxon-name><tp:taxon-name-part taxon-name-part-type="genus" reg="Xylotrechus">Xylotrechus</tp:taxon-name-part> <tp:taxon-name-part taxon-name-part-type="species" reg="tristisfacies">tristisfacies</tp:taxon-name-part></tp:taxon-name></italic> sp. n., Male. <bold>a</bold> dorsal view <bold>c</bold> front view <bold>e</bold> lateral view Female. <bold>b</bold> dorsal view <bold>d</bold> front view <bold>f</bold> lateral view.</p></caption><graphic xmlns:xlink="http://www.w3.org/1999/xlink" xlink:href="zookeys-722-081-g001.jpg" position="float" orientation="portrait" xlink:type="simple" id="oo_173788.jpg"/></fig></tp:treatment-sec><tp:treatment-sec sec-type="Differential diagnosis" id="SECID0E5CAC"><title>Differential diagnosis.</title><p>Characters of <italic><tp:taxon-name><tp:taxon-name-part taxon-name-part-type="genus" reg="Xylotrechus">Xylotrechus</tp:taxon-name-part> <tp:taxon-name-part taxon-name-part-type="species" reg="tristisfacies">tristisfacies</tp:taxon-name-part></tp:taxon-name></italic> sp. n. place it into the <tp:taxon-name><tp:taxon-name-part taxon-name-part-type="infraspecific-rank">subgenus</tp:taxon-name-part> <tp:taxon-name-part taxon-name-part-type="subgenus" reg="Xylotrechus">Xylotrechus</tp:taxon-name-part></tp:taxon-name>, especially into the species group whose elytra have black integuments clothed with dense yellow pubescence broken by black markings and the pronotum shows a black median stripe. This species group contains <italic><tp:taxon-name><tp:taxon-name-part taxon-name-part-type="genus" reg="Xylotrechus">X.</tp:taxon-name-part> <tp:taxon-name-part taxon-name-part-type="species" reg="polyzonus">polyzonus</tp:taxon-name-part></tp:taxon-name></italic> (Fairmaire, 1888), <italic><tp:taxon-name><tp:taxon-name-part taxon-name-part-type="genus" reg="Xylotrechus">X.</tp:taxon-name-part> <tp:taxon-name-part taxon-name-part-type="species" reg="multisignatus">multisignatus</tp:taxon-name-part></tp:taxon-name></italic> Pic, 1915, <italic><tp:taxon-name><tp:taxon-name-part taxon-name-part-type="genus" reg="Xylotrechus">X.</tp:taxon-name-part> <tp:taxon-name-part taxon-name-part-type="species" reg="incurvatus">incurvatus</tp:taxon-name-part> <tp:taxon-name-part taxon-name-part-type="subspecies" reg="incurvatus">incurvatus</tp:taxon-name-part></tp:taxon-name></italic> (Chevrolat, 1863), and <italic><tp:taxon-name><tp:taxon-name-part taxon-name-part-type="genus" reg="Xylotrechus">X.</tp:taxon-name-part> <tp:taxon-name-part taxon-name-part-type="species" reg="incurvatus">incurvatus</tp:taxon-name-part> <tp:taxon-name-part taxon-name-part-type="subspecies" reg="contortus">contortus</tp:taxon-name-part></tp:taxon-name></italic> Gahan, 1906 (<xref ref-type="bibr" rid="B2">Gressitt 1951</xref>, key couplets 25–27 for genus <italic><tp:taxon-name><tp:taxon-name-part taxon-name-part-type="genus" reg="Xylotrechus">Xylotrechus</tp:taxon-name-part></tp:taxon-name></italic>). Though <italic><tp:taxon-name><tp:taxon-name-part taxon-name-part-type="genus" reg="Xylotrechus">X.</tp:taxon-name-part> <tp:taxon-name-part taxon-name-part-type="species" reg="atrolineatus">atrolineatus</tp:taxon-name-part></tp:taxon-name></italic> Pic, 1917 was not included in <xref ref-type="bibr" rid="B2">Gressitt (1951)</xref>, it is close to <italic><tp:taxon-name><tp:taxon-name-part taxon-name-part-type="genus" reg="Xylotrechus">X.</tp:taxon-name-part> <tp:taxon-name-part taxon-name-part-type="species" reg="incurvatus">incurvatus</tp:taxon-name-part> <tp:taxon-name-part taxon-name-part-type="subspecies" reg="contortus">contortus</tp:taxon-name-part></tp:taxon-name></italic> and could be included into this group. Subsequently described species, such as <italic><tp:taxon-name><tp:taxon-name-part taxon-name-part-type="genus" reg="Xylotrechus">X.</tp:taxon-name-part> <tp:taxon-name-part taxon-name-part-type="species" reg="vinnulus">vinnulus</tp:taxon-name-part></tp:taxon-name></italic> Holzschuh, 1993 and <italic><tp:taxon-name><tp:taxon-name-part taxon-name-part-type="genus" reg="Xylotrechus">X.</tp:taxon-name-part> <tp:taxon-name-part taxon-name-part-type="species" reg="securus">securus</tp:taxon-name-part></tp:taxon-name></italic> Holzschuh, 2009, could also be included into this group.</p><p>Similar to the new species, <italic><tp:taxon-name><tp:taxon-name-part taxon-name-part-type="genus" reg="Xylotrechus">X.</tp:taxon-name-part> <tp:taxon-name-part taxon-name-part-type="species" reg="bilyi">bilyi</tp:taxon-name-part></tp:taxon-name></italic> (Holzschuh, 2003), <italic><tp:taxon-name><tp:taxon-name-part taxon-name-part-type="genus" reg="Xylotrechus">X.</tp:taxon-name-part> <tp:taxon-name-part taxon-name-part-type="species" reg="savioi">savioi</tp:taxon-name-part></tp:taxon-name></italic> (Pic, 1935), <italic><tp:taxon-name><tp:taxon-name-part taxon-name-part-type="genus" reg="Xylotrechus">X.</tp:taxon-name-part> <tp:taxon-name-part taxon-name-part-type="species" reg="securus">securus</tp:taxon-name-part></tp:taxon-name></italic> (Holzschuh, 2009), <italic><tp:taxon-name><tp:taxon-name-part taxon-name-part-type="genus" reg="Xylotrechus">X.</tp:taxon-name-part> <tp:taxon-name-part taxon-name-part-type="species" reg="daoi">daoi</tp:taxon-name-part></tp:taxon-name></italic> (Gressitt &amp; Rondon, 1970) and <italic><tp:taxon-name><tp:taxon-name-part taxon-name-part-type="genus" reg="Xylotrechus">X.</tp:taxon-name-part> <tp:taxon-name-part taxon-name-part-type="species" reg="klapperichi">klapperichi</tp:taxon-name-part></tp:taxon-name></italic> (Gressitt, 1951) also have three black bands on each elytron. However, the new species differs from <italic><tp:taxon-name><tp:taxon-name-part taxon-name-part-type="genus" reg="Xylotrechus">X.</tp:taxon-name-part> <tp:taxon-name-part taxon-name-part-type="species" reg="bilyi">bilyi</tp:taxon-name-part></tp:taxon-name></italic>, <italic><tp:taxon-name><tp:taxon-name-part taxon-name-part-type="genus" reg="Xylotrechus">X.</tp:taxon-name-part> <tp:taxon-name-part taxon-name-part-type="species" reg="savioi">savioi</tp:taxon-name-part></tp:taxon-name></italic>, and <italic><tp:taxon-name><tp:taxon-name-part taxon-name-part-type="genus" reg="Xylotrechus">X.</tp:taxon-name-part> <tp:taxon-name-part taxon-name-part-type="species" reg="daoi">daoi</tp:taxon-name-part></tp:taxon-name></italic> in pronotal marking pattern, i.e., one median black ridge and one black round marking on each side of the ridge. In contrast, <italic><tp:taxon-name><tp:taxon-name-part taxon-name-part-type="genus" reg="Xylotrechus">X.</tp:taxon-name-part> <tp:taxon-name-part taxon-name-part-type="species" reg="bilyi">bilyi</tp:taxon-name-part></tp:taxon-name></italic> has one triangular marking in the middle and one on each side, <italic><tp:taxon-name><tp:taxon-name-part taxon-name-part-type="genus" reg="Xylotrechus">X.</tp:taxon-name-part> <tp:taxon-name-part taxon-name-part-type="species" reg="savioi">savioi</tp:taxon-name-part></tp:taxon-name></italic> has three round black dots, one in the middle and one on each side, and <italic><tp:taxon-name><tp:taxon-name-part taxon-name-part-type="genus" reg="Xylotrechus">X.</tp:taxon-name-part> <tp:taxon-name-part taxon-name-part-type="species" reg="daoi">daoi</tp:taxon-name-part></tp:taxon-name></italic> has one round black spot on each side and no median ridge.</p><p>The new species differs from <italic><tp:taxon-name><tp:taxon-name-part taxon-name-part-type="genus" reg="Xylotrechus">X.</tp:taxon-name-part> <tp:taxon-name-part taxon-name-part-type="species" reg="klapperichi">klapperichi</tp:taxon-name-part></tp:taxon-name></italic>, which it resembles in general habitus, in the pronotum obviously narrower than elytra (pronotal width subequal to the elytral width in <italic><tp:taxon-name><tp:taxon-name-part taxon-name-part-type="genus" reg="Xylotrechus">X.</tp:taxon-name-part> <tp:taxon-name-part taxon-name-part-type="species" reg="klapperichi">klapperichi</tp:taxon-name-part></tp:taxon-name></italic>), distinct black humeral markings, short lengthwise post-scutellar black markings (which <italic><tp:taxon-name><tp:taxon-name-part taxon-name-part-type="genus" reg="Xylotrechus">X.</tp:taxon-name-part> <tp:taxon-name-part taxon-name-part-type="species" reg="klapperichi">klapperichi</tp:taxon-name-part></tp:taxon-name></italic> does not have), post-median elytral stripe more curving towards apex, and rather dense yellow pubescence with a caret shaped black marking on the apical third (not entirely pitch-black on the apical fourth as in <italic><tp:taxon-name><tp:taxon-name-part taxon-name-part-type="genus" reg="Xylotrechus">X.</tp:taxon-name-part> <tp:taxon-name-part taxon-name-part-type="species" reg="klapperichi">klapperichi</tp:taxon-name-part></tp:taxon-name></italic>).</p><p>
            <italic><tp:taxon-name><tp:taxon-name-part taxon-name-part-type="genus" reg="Xylotrechus">Xylotrechus</tp:taxon-name-part> <tp:taxon-name-part taxon-name-part-type="species" reg="securus">securus</tp:taxon-name-part></tp:taxon-name></italic>, which also has one median black ridge and two round markings on the pronotum, was described from Laos (<xref ref-type="bibr" rid="B6">Holzschuh 2009</xref>) and it is the closest congener of <italic><tp:taxon-name><tp:taxon-name-part taxon-name-part-type="genus" reg="Xylotrechus">X.</tp:taxon-name-part> <tp:taxon-name-part taxon-name-part-type="species" reg="tristisfacies">tristisfacies</tp:taxon-name-part></tp:taxon-name></italic>. The elytral band pattern can differentiate these two species. The sutural end of the first elytral black band, starting from approximately the basal sixth, turns laterally at basal third in <italic><tp:taxon-name><tp:taxon-name-part taxon-name-part-type="genus" reg="Xylotrechus">X.</tp:taxon-name-part> <tp:taxon-name-part taxon-name-part-type="species" reg="tristisfacies">tristisfacies</tp:taxon-name-part></tp:taxon-name></italic>. The first elytral band of <italic><tp:taxon-name><tp:taxon-name-part taxon-name-part-type="genus" reg="Xylotrechus">X.</tp:taxon-name-part> <tp:taxon-name-part taxon-name-part-type="species" reg="securus">securus</tp:taxon-name-part></tp:taxon-name></italic> starts about basal fourth from the sutural end to nearly half of the elytral length to the lateral end. The 2<sup>nd</sup> elytral band of <italic><tp:taxon-name><tp:taxon-name-part taxon-name-part-type="genus" reg="Xylotrechus">X.</tp:taxon-name-part> <tp:taxon-name-part taxon-name-part-type="species" reg="tristisfacies">tristisfacies</tp:taxon-name-part></tp:taxon-name></italic> is wider than that of <italic><tp:taxon-name><tp:taxon-name-part taxon-name-part-type="genus" reg="Xylotrechus">X.</tp:taxon-name-part> <tp:taxon-name-part taxon-name-part-type="species" reg="securus">securus</tp:taxon-name-part></tp:taxon-name></italic>.</p></tp:treatment-sec><tp:treatment-sec sec-type="description" id="SECID0E5OAC"><title>Description.</title><p>Male (Fig. <xref ref-type="fig" rid="F1">1a, c, e</xref>): Body cylindrical; integument dark reddish brown to black, clothed with yellow and black pubescence forming black stripes and patches on pronotum and elytra. Length: 13.9 mm. Face and genae clothed with yellow pubescence, striated smooth black stripe, which narrow at bottom and gradually wide towards antennal insertions in the middle of frons; vertex densely punctured, also clothed with yellow pubescence except a narrow median black line. Antennae 11-segmented, short, not reaching hind femurs; 6<sup>th</sup> antennomere slightly surpassing the humeri; reddish-brown clothed with yellow hairs; these hairs longer on antennomeres I–V, especially on inner side of antennomeres II–V, suberect and forming small hair clusters; 3<sup>rd</sup> antennomere longer than scape, 4<sup>th</sup> and other antennomeres; 4<sup>th</sup> and 6<sup>th</sup> antennomeres subequal in length and shorter than 5<sup>th</sup>; 7<sup>th</sup> antennomere subequal to 6<sup>th</sup>; 8<sup>th</sup> through 11<sup>th</sup> antennomeres subequal and shorter than 7<sup>th</sup>. Prothorax longer than wide with nearly parallel sides, narrower than elytra; surface of disc densely punctured, clothed with yellow hairs except a median ridge and two round patches on the disc; ridge and patches rugulose and slightly raised. Elytra subparallel-sided, reddish brown, approximately 2.6 times longer than width at humeri; apices obliquely sub-truncate with outer angle minutely acute; mostly covered with short, dense yellow pubescence, thinner at basal and apical third; two lengthwise short black stripes at basal of each elytron, one at humerus and one at suture after scutellum; three transverse black bands on each elytron: 1<sup>st</sup> band V-shaped (outer half of the band shorter), from basal sixth to basal third, sutural apex of the band extending transversely towards suture but not reaching suture; 2<sup>nd</sup> band wider, curving towards apex to the middle of elytron, narrowing down obliquely forward and reaching suture; 3<sup>rd</sup> band at apical third, slightly curving forward as a caret character, not reaching suture. Legs reddish brown, thinly clothed with suberect pale yellow hairs, moderately elongated; femora moderately clavate; hind femora nearly reaching but not exceeding elytral apices; first meta-tarsomere longer than total length of remaining tarsomeres and at least twice as long as 2<sup>nd</sup> and 3<sup>rd</sup> combined. Sternites finely closely punctate, clothed with yellow pubescence except for the basal margin of the 2<sup>nd</sup> sternite.</p><p>Female (Fig. <xref ref-type="fig" rid="F1">1b, d, f</xref>): Mostly as the male except for: body somewhat larger on average; 7<sup>th</sup> antennomere surpassing the humeri; 1<sup>st</sup> elytral band wider, sutural vertex reaching suture and scutellum stripe for some individuals; 3<sup>rd</sup> elytral band wider sometimes, reaching suture or connecting to the 2<sup>nd</sup> marking in some individuals; meta-femora not reaching the elytral apex; yellow hairs not covering the basal margins of the 3<sup>rd</sup>, 4<sup>th</sup> and 5<sup>th</sup> sternite. Length 14.2–17.8 mm.</p></tp:treatment-sec><tp:treatment-sec sec-type="etymology" id="SECID0E6AAE"><title>Etymology.</title><p>The name of the new species was inspired by the pensive face emoji-like pattern formed by the transverse black stripes on its elytra.</p></tp:treatment-sec><ref-list><ref id="B2"><mixed-citation xmlns:xlink="http://www.w3.org/1999/xlink" xlink:type="simple">
          <person-group><name name-style="western"><surname>Gressitt</surname><given-names>JL</given-names></name></person-group> (<year>1951</year>) <source>Longicorn beetles of China. In: Lepesme P (Ed.) <tp:taxon-name><tp:taxon-name-part taxon-name-part-type="superfamily">Longicornia</tp:taxon-name-part></tp:taxon-name>. Études et notes sur les longicornes. Volume II. P.</source> <publisher-name>Lechevalier</publisher-name>, <publisher-loc>Paris</publisher-loc>, <size units="page">667 pp</size>.</mixed-citation></ref><ref id="B6"><mixed-citation xmlns:xlink="http://www.w3.org/1999/xlink" xlink:type="simple">
          <person-group><name name-style="western"><surname>Holzschuh</surname><given-names>C</given-names></name></person-group> (<year>2009</year>) <article-title>Beschreibung von 59 neuen Bockkäfern und vier neuen Gattungen aus der orientalischen und palaearktischen Region, vorwiegend aus Laos, Borneo, und China (<tp:taxon-name><tp:taxon-name-part taxon-name-part-type="order">Coleoptera</tp:taxon-name-part></tp:taxon-name>, <tp:taxon-name><tp:taxon-name-part taxon-name-part-type="family">Cerambycidae</tp:taxon-name-part></tp:taxon-name>).</article-title> <source>Entomologica Basiliensa et Collectionis Frey</source> <volume>31</volume>: <fpage>267</fpage>–<lpage>358</lpage>.</mixed-citation></ref></ref-list></tp:taxon-treatment>
